# Supplementary material for: Assessing the Effectiveness of Qista Baited Traps in Capturing Mosquito Vectors of Diseases in the Camargue Region (France) and Investigating Their Diversity
Source: Animals (Basel). 2023 May 30;13(11):1809. doi: 10.3390/ani13111809 (PMC10251931; doi:10.3390/ani13111809)
Supplement: Supplementary file 1 [file animals-13-01809-s001.zip]

Archive with 1 entries (1 files):
- animals-2327329-supplementary.xlsx
