# Supplementary material for: Assessing the Effectiveness of Qista Baited Traps in Capturing Mosquito Vectors of Diseases in the Camargue Region (France) and Investigating Their Diversity
Source: Animals (Basel). 2023 May 30;13(11):1809. doi: 10.3390/ani13111809 (PMC10251931; doi:10.3390/ani13111809)
Supplement: Supplementary file 1 [file animals-13-01809-s001.zip › animals-2327329-supplementary.xlsx]

## Sheet: Week 1_May 12th 2021
May 12th :	Pre-study
Pre-study: HLC in 6 sites of the Espeyran Castle on May 12th, 2021.	S1= 30 m from the castle	S2= 30 m from the castle	S3= 30 m from the castle	S4= 130 m from the castle	S5= 130 m from the castle	S6= 130 m from the castle
Time	11h20-11h35	11h20-11h35	11h20-11h35	11h20-11h35	11h40-11h55	11h40-11h55
Number of mosquitoes captured	8	3	2	8	2	2
Mosquito species identification	8 Aedes caspius	3 Aedes caspius	2 Aedes caspius	8 Aedes caspius	2 Aedes caspius	2 Aedes caspius
Remarques	NTR	NTR	NTR	NTR	NTR	NTR
NTR : nothing to report

## Sheet: Week 2_May 18th & 19th 2021
May 18th :	Date of BAM deployment
HLC	S1	S2	S3	S4	S5	S6
Time	10h30-10h45	10h30-10h45	10h30-10h45	10h50-11h05	10h50-11h05	10h50-11h05
Number of mosquito captured	8	3	2	9	2	2
Mosquito species identification	8 Ae. caspius	3 Ae. caspius	2 Ae. caspius	9 Ae. caspius	2 Ae. caspius	2 Ae. caspius
Remarques	NTR	NTR	NTR	NTR	NTR	NTR
May 19th :	24h post BAM deployment
HLC	S1	S2	S3	S4	S5	S6
Time	10h36-10h51	10h37 -10h52	11h22-11h37	10h53	10h53	11h25
Number of mosquito captured	0	0	0	4	0	1
Mosquito species identification	0	0	0	4 Ae. caspius	0	1 Ae. caspius
Remarques	Windy day	Windy day	Windy day	Windy day	Windy day	Windy day
Recovery Net identification (1 day catches)	BAM 1	BAM 2	BAM 3	BAM 4	BAM 5	BAM 6
Time	11h48	11h51	11h58	12h07	12h15	12h23
Number of mosquito captured	34	92	154	125	60	12
Mosquito species identification	3 Ae. caspius + 2 Ae. vexans + 29 Ae. detritus	19 Ae. detritus +73 Ae. caspius	7 Ae. detritus + 147 Ae. caspius	11 Ae. detritus et 114 Ae. caspius	5 Ae. detritus + 55 Ae. caspius	3 Ae. detritus + 9 Ae. caspius
Sum of trapped mosquitoes	sum of Ae caspius	sum of Ae detritus	sum of Ae dorsalis	sum of Ae vexans	sum of Ae rossicus	sum of Ae albopictus	sum of An maculipennis	sum of Cs annulata	sum of Cs longiareolata	sum of Cx pipiens	sum of Cx modestus
477	401	74	2	0	0	0	0	0	0	0	0

## Sheet: Week 3_ May 25th & 26th 2021
May 25th :
HLC	S1	S2	S3	S4	S5	S6
Time	9h20 à 9h35	9H16-9H31	9h36-9h51	9h43 à 9h58	9H34-9H49	9H19-9H34
Number of mosquito captured	0	1	0	5	0	0
Mosquito species identification	0	1 Ae. caspius	0	5 Ae. caspius	0	0
Remarques	Sunny and little windy	Sunny and little windy	Sunny and little windy	Sunny and little windy	Sunny and little windy	Sunny and little windy
Recovery Net identification (6 days catches)	BAM 1	BAM 2	BAM 3	BAM 4	BAM 5	BAM 6
Time	10h43	10h57	10h56	11h00	11h03	11h06	sum of trapped mosquitoes	sum of Ae caspius	sum of Ae detritus	sum of Ae dorsalis	sum of Ae vexans	sum of Ae rossicus	sum of Ae albopictus	sum of An maculipennis	sum of Cs annulata	sum of Cs longiareolata	sum of Cx pipiens	sum of Cx modestus
Number of mosquito captured	77	314	506	591	253	156	1897	1806	58	0	30	0	0	0	3	0	0	0
Mosquito species identification	45 Ae. caspius + 32 Ae. detritus	1 Ae. detritus + 311 Ae. caspius +2 Culiseta annulata	10 Ae. detritus+ 485 Ae. caspius+ 10 Ae. vexans + 1 Culiseta annulata	10 Ae. detritus + 571 Ae. caspius+ 10 Ae. vexans	5 Ae. detritus+ 243 Ae. caspius + 5 Ae. vexans	5 Ae. vexans+ 151 Ae. caspius
May 26th :
HLC	S1	S2	S3	S4	S5	S6
Time	10h15-10h30	10h10-10h25	10h35-10h50	9h51-10h06	9h50-10h05	10h35-10h50
Number of mosquito captured	0	3	1	4	0	2
Mosquito species identification	0	2 Ae. caspius + 1 Ae. detritus	1 Ae. caspius	4 Ae. caspius	0	2 Ae. caspius
Remarques	NTR	NTR	NTR	NTR	herbe tendu, bruit de debroussailliere	NTR
Recovery Net identification (1 day catches)	BAM 1	BAM 2	BAM 3	BAM 4	BAM 5	BAM 6
Time	12h-12h30	12h-12h30	12h-12h30	12h-12h30	12h-12h30	12h-12h03
Number of mosquito captured	27	46	47	70	36	56	sum of trapped mosquitoes	sum of Ae caspius	sum of Ae detritus	sum of Ae dorsalis	sum of Ae vexans	sum of Ae rossicus	sum of Ae albopictus	sum of An maculipennis	sum of Cs annulata	sum of Cs longiareolata	sum of Cx pipiens	sum of Cx modestus
Mosquito species identification	3 Ae. caspius + 19 Ae. detritus + 3 Ae. dorsalis + 1 An. maculipennis + 1 Cs. annulata	33 Ae. caspius+ 5 Ae. detritus+ 8 Ae. vexans	2 Ae. vexans+ 45 Ae. caspius	1 An. maculipennis + 43 Ae. caspius + 26 Ae. detritus	8 Ae. vexans+28 Ae. caspius	56 Ae. caspius	282	208	50	3	18	0	0	2	1	0	0	0

## Sheet: Week 4_June 1st & 2nd 2021
June 1st
HLC	S1	S2	S3	S4	S5	S6
Time	10h37-10h52	10h34-10h49	10h59-11h14	10h40-10h55	10h50-11h05	10h36-10h51
Number of mosquito captured	0	0	0	1	1	1
Mosquito species identification	0	0	0	1 Ae. caspius	1 Ae. caspius	1 Ae. caspius
Remarques	A lot of wind and mowed grass	A lot of wind and mowed grass	A lot of wind and mowed grass	Light to medium wind	Light to medium wind	Light to medium wind
Recovery Net identification (6 days catches)	BAM 1	BAM 2	BAM 3	BAM 4	BAM 5	BAM 6
Time	11h31	11h38	11h41	12h	11h45	11h49	sum of trapped mosquitoes	sum of Ae caspius	sum of Ae detritus	sum of Ae dorsalis	sum of Ae vexans	sum of Ae rossicus	sum of Ae albopictus	sum of An maculipennis	sum of Cs annulata	sum of Cs longiareolata	sum of Cx pipiens	sum of Cx modestus
Number of mosquito captured	113	132	88	137	92	23	585	429	141	0	11	0	0	0	0	0	0	4
Mosquito species identification	113 Ae. caspius	4 Cx. modestus + 105 Ae. caspius + 21 Ae. detritus + 2 Ae. vexans	8 Ae. detritus + 80 Ae. caspius	112 Ae. detritus + 25 Ae. caspius	83 Ae. caspius + 9 Ae.vexans	23 Ae. caspius
June 2nd
HLC	S1	S2	S3	S4	S5	S6
Time	10h41-10h56	10h15-10h30	11h03-11h18	10h16-10h31	10h35-10h50	11h15-11h30
Number of mosquito captured	3	3	0	9	5	1
Mosquito species identification	2 Ae. detritus + 1 Ae.vexans	3 Ae. caspius	0	4 Ae. caspius + 5 Ae.vexans	4 Ae. caspius + 1 Ae.vexans	1 Ae.vexans
Remarques	NTR	NTR	NTR	NTR	NTR	NTR
Recovery Net identification (1 day catches)	BAM 1	BAM 2	BAM 3	BAM 4	BAM 5	BAM 6
Time	12h36	12h44	12h56	13h08	14h14	13h18
Number of mosquito captured	25	6	16	66	10	263	sum of trapped mosquitoes	sum of Ae caspius	sum of Ae detritus	sum of Ae dorsalis	sum of Ae vexans	sum of Ae rossicus	sum of Ae albopictus	sum of An maculipennis	sum of Cs annulata	sum of Cs longiareolata	sum of Cx pipiens	sum of Cx modestus
Mosquito species identification	16 Ae. caspius + 6 Ae. detritus + 3 Cx. Modestus	6 Ae. caspius	7 Ae. detritus + 8 Ae. caspius + 1 Ae.dorsalis	3 Ae. dorsalis + 47 Ae. caspius + 16 Ae. detritus	7 Ae. caspius+ 3 Ae. vexans	5 Ae. vexans + 8 Ae. dorsalis + 65 Ae. detritus + 185 Ae.caspius	386	269	94	12	8	0	0	0	0	0	0	3

## Sheet: Week 5_June 8th & 9th 2021
June 8 th
HLC	S1	S2	S3	S4	S5	S6
Time	10h06-10h21	9h47-10h02	10h24-10-39	9h47-10h02	10h27-10h42	10h05-10h20
Number of mosquito captured	2	0	0	0	0	0
Mosquito species identification	1 Ae. dorsalis + 1 Ae. detritus	0	0	0	0	0
Remarques	Strong sun, weak wind	Strong sun, medium to strong wind	Strong sun, strong wind	Strong sun, medium to strong wind	Strong sun, strong wind	Strong sun but placed in the shade, medium to strong wind
Recovery Net identification (6 days catches)	BAM 1	BAM 2	BAM 3	BAM 4	BAM 5	BAM 6
Time	12h12	12h10	12h05	12h01	11h55	11h48	sum of trapped mosquitoes	sum of Ae caspius	sum of Ae detritus	sum of Ae dorsalis	sum of Ae vexans	sum of Ae rossicus	sum of Ae albopictus	sum of An maculipennis	sum of Cs annulata	sum of Cs longiareolata	sum of Cx pipiens	sum of Cx modestus
Number of mosquito captured	52	159	164	324	86	1000	1785	1473	173	1	3	0	0	0	0	0	135	0
Mosquito species identification	1 Ae. dorsalis + 5 Ae. caspius + 23 Ae. detritus + 23 Cx. pipiens	125 Ae. caspius + 21 Ae. detritus + 13 Cx. pipiens	106 Ae. caspius + 44 Ae. detritus + 14 Cx. pipiens	292 Ae. caspius + 19 Ae. detritus + 3 Ae. vexans + 10 Cx. pipiens	45 Ae. caspius + 6 Ae. detritus + 35 Cx. pipiens	900 Ae. caspius + 60 Ae. detritus + 40 Cx. pipiens
June 9 th
HLC	S1	S2	S3	S4	S5	S6
Time	9h54-10h09	9h54-10h09	10h17-10h32	9h56-10h11	10h16-10h31	10h21-10h36
Number of mosquito captured	0	0	0	1	0	0
Mosquito species identification	0	0	0	1 Ae. caspius	0	0
Remarques	Strong sun, weak wind	Strong sun, medium wind	Strong sun, medium to strong wind	Strong sun, medium to strong wind	Strong sun, medium wind	Strong sun but shaded, medium to strong wind
Recovery Net identification (1 day catches)	BAM 1	BAM 2	BAM 3	BAM 4	BAM 5	BAM 6
Time	10h48	11h00	11h18	11h31	11h40	11h48
Number of mosquito captured	14	30	34	33	41	296	sum of trapped mosquitoes	sum of Ae caspius	sum of Ae detritus	sum of Ae dorsalis	sum of Ae vexans	sum of Ae rossicus	sum of Ae albopictus	sum of An maculipennis	sum of Cs annulata	sum of Cs longiareolata	sum of Cx pipiens	sum of Cx modestus
Mosquito species identification	4 Ae. caspius + 10 Cx. pipiens	2 Cx. pipiens + 28 Ae. caspius	3 Cx. pipiens + 2 Ae. vexans + 29 Ae. caspius	6 Cx. pipiens + 7 Ae. vexans + 20 Ae. caspius	2 Ae. rossicus + 6 Cx. pipiens + 33 Ae. caspius	5 Ae. rossicus + 16 Cx. pipiens + 2 An. maculipennis + 273 Ae. caspius	448	387	0	0	9	7	0	2	0	0	43	0

## Sheet: Week 6_15th & 16th 2021
June 15th
HLC	S1	S2	S3	S4	S5	S6
Time	9h21-9h36	10h41-10h56	9h43-9h58	9h39-10h54	9h24-9h39	9h24-9h39
Number of mosquito captured	0	0	0	0	0	0
Mosquito species identification	0	0	0	0	0	0
Remarques	strong sun and weak wind	strong sun, medium wind	Strong sun, weak wind	Strong sun and weak wind	Strong sun, weak wind	Strong sun, weak to zero wind
Recovery Net identification (6 days catches)	BAM 1	BAM 2	BAM 3	BAM 4	BAM 5	BAM 6
Time	10h40	10h43	10h33	10h21	10h15	10h09	sum of trapped mosquitoes	sum of Ae caspius	sum of Ae detritus	sum of Ae dorsalis	sum of Ae vexans	sum of Ae rossicus	sum of Ae albopictus	sum of An maculipennis	sum of Cs annulata	sum of Cs longiareolata	sum of Cx pipiens	sum of Cx modestus
Number of mosquito captured	83	136	111	152	50	427	959	320	368	1	175	0	0	11	0	0	84	0
Mosquito species identification	13 Ae. caspius + 40 Ae. detritus + 28 Cx. pipiens + 1 Ae. vexans + 1 Ae. dorsalis	43 Ae. caspius + 50 Ae. detritus + 15 Ae. vexans + 25 Cx. pipiens + 3 An. maculipennis	40 Ae. caspius + 36 Ae. detritus + 8 Cx. pipiens + 25 Ae.vexans + 2 An. maculipennis	30 Ae. caspius + 70 Ae. detritus + 35 Ae. vexans + 14 Cx. pipiens + 3 An. maculipennis	12 Ae. detritus + 12 Ae. caspius + 9 Cx. pipiens + 16 Ae. vexans + 1 An. maculipennis	83 Ae. vexans + 182 Ae. caspius + 160 Ae. detritus + 2 An. maculipennis
June 16th
HLC	S1	S2	S3	S4	S5	S6
Time	9H28-9h43	9h51-10h06	10h05-10h20	9h30-9h45	9h47-10h02	10h08-10h23
Number of mosquito captured	0	0	0	3	0	0
Mosquito species identification	0	0	0	2 Ae. caspius + 1 Ae. detritus	0	0
Remarques	Strong sun, weak wind	strong sun, medium wind	strong sun, weak wind	strong sun, weak wind	strong sun, weak wind	strong sun, weak wind
Recovery Net identification (1 day catches)	BAM 1	BAM 2	BAM 3	BAM 4	BAM 5	BAM 6
Time	12h07	12h05	11h58	11h54	11h51	11h40
Number of mosquito captured	1	2	10	15	6	72
Mosquito species identification	1 Cx. pipiens	1 Cx. pipiens + 1 Ae. detritus	4 Ae. caspius + 5 Ae. vexans + 1 An. maculipennis	7 Ae. caspius + 7 Ae. vexans + 1 Cx. pipiens	4 Ae. caspius + 2 Cx. pipiens	49 Ae. caspius + 17 Ae. vexans + 6 Ae. detritus	sum of trapped mosquitoes	sum of Ae caspius	sum of Ae detritus	sum of Ae dorsalis	sum of Ae vexans	sum of Ae rossicus	sum of Ae albopictus	sum of An maculipennis	sum of Cs annulata	sum of Cs longiareolata	sum of Cx pipiens	sum of Cx modestus
							106	64	7	0	29	0	0	1	0	0	5	0

## Sheet: Week 7_ June 22the & 23th 2021
June 22nd
HLC	S1	S2	S3	S4	S5	S6
Time	10h07-10h22	10h27-10h42	10h42-10h57	10h07-10h22	10h24-10h39	10h44-10h59
Number of mosquito captured	0	0	0	0	0	0
Mosquito species identification	0	0	0	0	0	0
Remarques	NTR	NTR	NTR	NTR	Strong sunlight	NTR
Recovery Net identification (6 days cathes)	BAM 1	BAM 2	BAM 3	BAM 4	BAM 5	BAM 6
Time	11h54	11h59	12h13	12h19	12h27	11h44	sum of trapped mosquitoes	sum of Ae caspius	sum of Ae detritus	sum of Ae dorsalis	sum of Ae vexans	sum of Ae rossicus	sum of Ae albopictus	sum of An maculipennis	sum of Cs annulata	sum of Cs longiareolata	sum of Cx pipiens	sum of Cx modestus
Number of mosquito captured	10	6	24	23	7	163	233	148	0	0	0	0	0	3		0	82	0
Mosquito species identification	10 Cx. pipiens	1 Ae. caspius + 5 Cx. pipiens	23 Cx. pipiens + 1 Ae. caspius	6 Ae. caspius + 1 An. maculipennis + 16 Cx. pipiens	6 Cx. pipiens + 1 An. maculipennis	1 An. maculipennis + 22 Cx. pipiens + 140 Ae. caspius
June 23rd
HLC	S1	S2	S3	S4	S5	S6
Time	9h44-9h59	9h56-10h11	9h24-9h39	9H26-9h41	10h41-10h56	9h40-9h55
Number of mosquito captured	0	0	0	0	0	0
Mosquito species identification	0	0	0	0	0	0
Remarques	NTR	NTR	NTR	NTR	NTR	NTR
Recovery Net identification (1 day catches)	BAM 1	BAM 2	BAM 3	BAM 4	BAM 5	BAM 6
Time	11h10	11h08	11h07	11h04	11h00	11h02
Number of mosquito captured	17	43	28	49	17	162
Mosquito species identification	8 Ae. caspius + 8 Cx. pipiens + 1 An. maculipennis	10 Cx. pipiens + 2 An. maculipennis + 30 Ae. caspius + 1 Ae. vexans	28 Ae. caspius	1 An. maculipennis + 2 Cx. pipiens + 1 Ae. rossicus + 45 Ae. caspius	3 Cx. pipiens + 14 Ae. caspius	160 Ae. caspius + 2 An. maculipennis	sum of trapped mosquitoes	sum of Ae caspius	sum of Ae detritus	sum of Ae dorsalis	sum of Ae vexans	sum of Ae rossicus	sum of Ae albopictus	sum of An maculipennis	sum of Cs annulata	sum of Cs longiareolata	sum of Cx pipiens	sum of Cx modestus
							316	285	0	0	1	1	0	6	0	0	23	0

## Sheet: Week 8_ june 29th & 30th 2021
June 29th
HLC	S1	S2	S3	S4	S5	S6
Time	9h38-9h53	9h54-10h09	10h12-10h27	9h55-10h05	9h37-9h52	10h14-10h29
Number of mosquito captured	0	0	0	3	0	0
Mosquito species identification	0	0	0	3 Ae. caspius	0	0
Remarques	BAM (1) 3310 open box	NTR	Strong sunlight	Strong sunlight	NTR	NTR
Recovery Net identification (6 days cathes)	BAM 1	BAM 2	BAM 3	BAM 4	BAM 5	BAM 6
Time	11h29	11h17	10h59	10h51	10h49	10h39	sum of trapped mosquitoes	sum of Ae caspius	sum of Ae detritus	sum of Ae dorsalis	sum of Ae vexans	sum of Ae rossicus	sum of Ae albopictus	sum of An maculipennis	sum of Cs annulata	sum of Cs longiareolata	sum of Cx pipiens	sum of Cx modestus
Number of mosquito captured	48	236	274	377	79	1489	2503	2159	0	0	0	0	0	24	0	0	320	0
Mosquito species identification	7 Cx. pipiens + 41 Ae. caspius	3 An. maculipennis + 96 Cx. pipiens + 137 Ae. caspius	2 An. maculipennis + 86 Cx. pipiens + 186 Ae. caspius	7 An. maculipennis + 25 Cx. pipiens + 345 Ae. caspius	19 Cx. pipiens + 2 An. maculipennis + 58 Ae. caspius	10 An. maculipennis + 87 Cx. pipiens + 1392 Ae. caspius
June 30 th
HLC	S1	S2	S3	S4	S5	S6
Time	9h30-9h45	10h06-10h21	9h49-10h04	9H47-10h02	10h07-10h21	9h32-9h47
Number of mosquito captured	0	0	0	0	0	0
Mosquito species identification	0	0	0	0	0	0
Remarques	NTR	NTR	NTR	NTR	NTR	NTR
Recovery Net identification (1 day cathes)	BAM 1	BAM 2	BAM 3	BAM 4	BAM 5	BAM 6
Time	11h05	10h58	10h52	10h46	10h39	10h33
Number of mosquito captured	47	78	47	83	63	398
Mosquito species identification	14 Cx. pipiens + 33 Ae. caspius	4 Cx. pipiens + 2 An. maculipennis + 1 Ae. rossicus + 71 Ae. caspius	2 An. maculipennis + 5 Cx. pipiens + 40 Ae. caspius	3 Ae. rossicus + 80 Ae. caspius	2 Cx. pipiens + 61 Ae. caspius	22 Cx. pipiens + 376 Ae. caspius	sum of trapped mosquitoes	sum of Ae caspius	sum of Ae detritus	sum of Ae dorsalis	sum of Ae vexans	sum of Ae rossicus	sum of Ae albopictus	sum of An maculipennis	sum of Cs annulata	sum of Cs longiareolata	sum of Cx pipiens	sum of Cx modestus
							716	661	0	0	0	4	0	4	0	0	47	0

## Sheet: Week 9_ July 6th & 7th 2021
July 6th
HLC	S1	S2	S3	S4	S5	S6
Time	10h56-11h11	11h16-11h31	11h16-11h31	10H38-10h53	11h48-12h03	11h18-11h33
Number of mosquito captured	3	0	0	0	1	0
Mosquito species identification	3 Ae. caspius	0	0	0	1 Ae. caspius	0
Remarques	Grey sky	NTR	NTR	Grey sky, a few drops of rain	NTR	NTR
Recovery Net identification (6 days cathes)	BAM 1	BAM 2	BAM 3	BAM 4	BAM 5	BAM 6
Time	12h46	12h28	12h18	12h10	11H59	11h48	sum of trapped mosquitoes	sum of Ae caspius	sum of Ae detritus	sum of Ae dorsalis	sum of Ae vexans	sum of Ae rossicus	sum of Ae albopictus	sum of An maculipennis	sum of Cs annulata	sum of Cs longiareolata	sum of Cx pipiens	sum of Cx modestus
Number of mosquito captured	96	207	206	280	33	1311	2133	512	488	33	858	4	0	12	0	0	226	0
Mosquito species identification	16 Cx. pipiens + 34 Ae. caspius + 12 Ae. vexans + 32 Ae. detritus + 1 An. maculipennis + 1 Ae. rossicus	14 Ae. vexans + 6 Ae. caspius + 69 Cx. pipiens + 118 Ae. detritus	2 An. maculipennis + 38 Ae. vexans + 33 Ae. caspius + 3 Ae. rossicus + 72 Ae. detritus + 37 Cx. pipiens + 21 Ae. dorsalis	53 Ae. vexans + 103 Ae. caspius + 85 Ae. detritus + 2 Ae. dorsalis + 36 Cx. pipiens + 1 An. maculipennis	10 Ae. caspius + 10 Ae. detritus + 11 Ae. vexans + 2 An. maculipennis	326 Ae. caspius + 171 Ae. detritus + 10 Ae. dorsalis + 730 Ae. vexans + 6 An. maculipennis + 68 Cx. pipiens
July 7th
HLC	S1	S2	S3	S4	S5	S6
Time	9h57-10h12	10h09-10h24	9h34-9h49	10H33-10h48	10h30-10h45	9h58-10h13
Number of mosquito captured	0	0	0	4	4	2
Mosquito species identification	0	0	0	2 Ae. dorsalis + 1 Ae. caspius + 1 Ae. detritus	3 Ae. caspius + 1 Ae. detritus	1 Ae. vexans + 1 Ae. caspius
Remarques	NTR	NTR	NTR	NTR	NTR	NTR
Recovery Net identification (1 day cathes)	BAM 1	BAM 2	BAM 3	BAM 4	BAM 5	BAM 6
Time	10h43	10h55	11h03	11h10	11h15	11h23
Number of mosquito captured	7	2	30	25	16	101
Mosquito species identification	4 Ae. caspius + 3 Cx. pipiens	1 Cx. pipiens + 1 Ae. vexans	21 Ae. caspius + 7 Ae. detritus + 2 Ae. vexans	15 Ae. caspius + 4 Ae. detritus + 2 Ae. vexans + 4 Cx. pipiens	9 Ae. caspius + 2 Ae. dorsalis + 5 Ae. vexans	67 Ae. caspius + 12 Ae. detritus + 16 Ae. vexans + 2 An. maculipennis + 4 Cx. pipiens	sum of trapped mosquitoes	sum of Ae caspius	sum of Ae detritus	sum of Ae dorsalis	sum of Ae vexans	sum of Ae rossicus	sum of Ae albopictus	sum of An maculipennis	sum of Cs annulata	sum of Cs longiareolata	sum of Cx pipiens	sum of Cx modestus
							181	116	23	2	26	0	0	2	0	0	12	0

## Sheet: Week 10_ July 12th & 13th 2021
July 12 th
HLC	S1	S2	S3	S4	S5	S6
Time	10h09-10h24	10h10-10h25	10h44-10h59	10h38-10h53	10h26-10h41	10h47-11h02
Number of mosquito captured	1	0	1	1	4	1
Mosquito species identification	1 Ae. caspius	0	1 Ae. caspius	1 Ae. caspius	4 Ae. caspius	1 Ae. caspius
Remarques	Windy day and grey sky	Windy day and grey sky	Windy day and grey sky	Windy day and grey sky	Windy day and grey sky	Windy day and grey sky
Recovery Net identification (5 days catches)	BAM 1	BAM 2	BAM 3	BAM 4	BAM 5	BAM 6
Time	11h13	11h25	11h40	11h50	12h11	12h22	sum of trapped mosquitoes	sum of Ae caspius	sum of Ae detritus	sum of Ae dorsalis	sum of Ae vexans	sum of Ae rossicus	sum of Ae albopictus	sum of An maculipennis	sum of Cs annulata	sum of Cs longiareolata	sum of Cx pipiens	sum of Cx modestus
Number of mosquito captured	137	92	800	28	51	82	1190	1137	0	0	9	0	0	7	0	0	37	0
Mosquito species identification	4 Cx. pipiens + 4 An. maculipennis + 9 Ae. vexans + 120 Ae. caspius	1 An. maculipennis + 7 Cx. pipiens + 84 Ae. caspius	775 Ae. caspius + 23 Cx. pipiens + 2 An. maculipennis	25 Ae. caspius + 3 Cx. pipiens	51 Ae. caspius	82 Ae. caspius
July 13th
HLC	S1	S2	S3	S4	S5	S6
Time	10h05-10h20	10H42-10h57	10h06-10h21	10h22-10h37	10h39-10h54	10h22-10h37
Number of mosquito captured	0	0	0	2	1	1
Mosquito species identification	0	0	0	2 Ae. caspius	1 Ae. caspius	1 Ae. caspius
Remarques	NTR	NTR	NTR	Hot sunlight	Important wind	Sunny day but low wind
Recovery Net identification (1 day catches)	BAM 1	BAM 2	BAM 3	BAM 4	BAM 5	BAM 6
Time	11h43	11h39	11h32	11h24	11h18	11h11	sum of trapped mosquitoes	sum of Ae caspius	sum of Ae detritus	sum of Ae dorsalis	sum of Ae vexans	sum of Ae rossicus	sum of Ae albopictus	sum of An maculipennis	sum of Cs annulata	sum of Cs longiareolata	sum of Cx pipiens	sum of Cx modestus
Number of mosquito captured	15	33	26	41	13	31	159	151	0	0	1	0		4	0	0	3	0
Mosquito species identification	13 Ae. caspius + 1 Cx. pipiens + 1 An. maculipennis	1 An. maculipennis + 1 Ae. vexans + 1 Cx. pipiens + 30 Ae. caspius	25 Ae. caspius + 1 Cx. pipiens	1 An. maculipennis + 40 Ae. caspius	12 Ae. caspius + 1 An. maculipennis	31 caspius

[truncated: 21 more sheets: Week 11_ July 20th & 21th 2021, Week 12_ July 27th & 28th 2021, Week 13_ August 3th & 4 2021, Week 14_ August 10th &11th 2021, Week 15_ August 17th &18th 2021, Week 16_ August 24th &25th 2021, Week 17_Aug 31th &Sept 1st 2021, Week 18_ Sept 7 & 8 2021, Week 19_ Sept 14th & 15th 2021, Week 20_ Sept 21th & 22th 2021, Week 21_ Sept 28th & 29th 2021, Week 22_ Oct 5th & 6th 2021, Week 23_ Oct 12th & 13th 2021, Week 24_ Oct 19th & 20th 2021, Week 25_ Oct 26th & 27th 2021, Week 26_ Nov 2nd & 3rd 2021, Week 27_ Nov 9th & 10th 2021, Week 28_ Nov 16th & 17th 2021, Treatments BAMS and all capture, HLC treatments …]
